# Supplementary material for: Mushroom body output neurons MBON-a1/a2 define an odor intensity channel that regulates behavioral odor discrimination learning in larval Drosophila
Source: Front Physiol. 2023 May 15;14:1111244. doi: 10.3389/fphys.2023.1111244 (PMC10225628; doi:10.3389/fphys.2023.1111244)
Supplement: Supplementary file 2 [file DataSheet1.xlsx]

## Sheet: Supp File 1
Supplementary Data File 1.
Synapse numbers of neurons innervating MBON-a1/a2 in the calyx. Using the synapse numbers calculated in Supplementary Data File 2, the synapse numbers of calyx-innervating neurons were calculated for MBON-a1-R, MBON-a1-L, MBON-a1-R, MBON-a2-L. Percentage from total input was calculated and represented as in Fig. 4.

## Sheet: MBON-a1-R
Number of synapses with a1R per neuron
KC	APL-R (n=1)	PN (n=4)	Ladder Olf (n=2)	Other
12	14	(Non-olfactory PN) 1	(Ladder olfactory post.) 11	0
12		(45b PN right) 1	(Ladder olfactory ant.) 6
11		(42a PN right) 1	17
11		(1a PN right) 1
10		4
10
10
9
8
9
7
8
8
8
7
7
7
6
6
6
6
6
6
5
5
5
5
5
5
5
5
5
4
4
4
4
4
4
4
4
3
3
3
3
3
2
2
2
2
2
2
2
2
2
1
1
1
303
Total number of synapses = incoming nodes on a1-R		420
Total number of synapses in CA = incoming nodes on a1-R in the calyx		338
MBON-a1-R
Neuron Class	Number of synapses	Percentage of synapses in the CA
APL	14	4.14201
KC	303	89.645
PN	4	1.18343
Ladder Olf.	17	5.02959
Other	0	0
Total	338	100

## Sheet: MBON-a2-R
Number of synapses with a2R per neuron
KC	APL-R (n=8)	PN (n=5)	Ladder Olf (n=2)	Other (n=1)
10	8	(94a & 94b PN right) 1	(Ladder olfactory post.) 11	(handlebar-like 4 right) 1
12		(83a PN right) 1	(Ladder olfactory ant.) 10	1
12		(63a PN right) 1	21
10		(45a PN right) 1
9		(49a PN right) 1
9		5
9
9
9
7
8
6
8
8
6
7
7
7
7
7
6
7
6
6
6
6
6
6
5
6
5
6
5
4
0
5
5
5
5
4
4
4
4
4
3
3
3
3
3
3
3
2
3
2
0
2
2
2
2
2
2
2
2
1
1
333
Total number of synapses		498
Total number of synapses in CA		368
MBON-a2-R
Neuron Class	Number of synapses	Percentage of synapses in the CA
APL	8	2.17391
KC	333	90.4891
PN	5	1.3587
Ladder Olf.	21	5.70652
Other	1	0.271739
Total	368	100

## Sheet: MBON-a1-L
Number of synapses with a1L per neuron
KC	APL-L (n=1)	PN (n=2)	Ladder Olf (n=2)	Other (n=1)
5	10	(49a PN left) 1	(Ladder (olfactory) ant.) 3	(backwards handlebar left (looks like 35a)) 1
10		(non-olfactory PN left) 1	(Ladder (olfactory) post.) 2
10		2	5	1
8
3
5
7
8
7
7
6
7
6
6
6
5
6
6
6
6
6
6
6
6
4
5
4
5
5
4
4
4
4
4
4
4
3
3
3
3
3
2
2
1
2
2
2
1
2
2
2
1
1
1
1
1
1
244
Total number of synapses			357
Total number of synapses in CA			262
MBON-a1-L
Neuron Class	Number of synapses	Percentage of synapses in the CA
APL	10	3.81679
KC	244	93.1298
PN	2	0.763359
Ladder Olf.	5	1.9084
Other	1	0.381679
Total	262	100

## Sheet: MBON-a2-L
Number of synapses with a2L per neuron
KC	APL-L (n=1)	PN (n=4)	Ladder Olf (n=2)	Other
16	6	(non-olfactory PN left) 7	(Ladder (olfactory) ant.) 14	0
9		(13a PN left) 1	(Ladder (olfactory) post.) 10
12		(22c PN left) 1	24
12		(Gustatory PN left) 1
9		10
10
11
10
9
8
10
7
9
9
6
8
9
7
8
8
8
8
5
8
8
7
7
7
7
7
7
7
7
6
6
6
6
5
5
5
5
5
4
4
4
4
4
4
4
4
4
3
3
1
3
3
2
2
1
1
1
1
1
1
1
389
Total number of synapses			610
Total number of synapses in CA			429
MBON-a2-L
Neuron Class	Number of synapses	Percentage of synapses in the CA
APL	6	1.3986
KC	389	90.676
PN	10	2.331
Ladder Olf.	24	5.59441
Other	0	0
Total	429	100

## Sheet: Fig 4 plots
Correct Data
MBON-a1-R
Total number of synapses		420
Total number of synapses in CA		338
MBON-a1-R
Neuron Class	Number of synapses	Percentage of synapses in the CA
APL	14	4.14201
KC	303	89.645
PN	4	1.18343
sVUM1	17	5.02959
Other	0	0
Total	338	100
MBON-a2-R
Total number of synapses		498
Total number of synapses in CA		368
MBON-a2-R
Neuron Class	Number of synapses	Percentage of synapses in the CA
APL	8	2.17391
KC	333	90.4891
PN	5	1.3587
Ladder Olf.	21	5.70652
Other	1	0.271739
Total	368	100
MBON-a1-L
Total number of synapses		357
Total number of synapses in CA		262
MBON-a1-L
Neuron Class	Number of synapses	Percentage of synapses in the CA
APL	10	3.81679
KC	244	93.1298
PN	2	0.763359
Ladder Olf.	5	1.9084
Other	1	0.381679
Total	262	100
MBON-a2-L
Total number of synapses		610
Total number of synapses in CA		429
MBON-a2-L
Neuron Class	Number of synapses	Percentage of synapses in the CA
APL	6	1.3986
KC	389	90.676
PN	10	2.331
Ladder Olf.	24	5.59441
Other	0	0
Total	429	100
