# Supplementary material for: Mushroom body output neurons MBON-a1/a2 define an odor intensity channel that regulates behavioral odor discrimination learning in larval Drosophila
Source: Front Physiol. 2023 May 15;14:1111244. doi: 10.3389/fphys.2023.1111244 (PMC10225628; doi:10.3389/fphys.2023.1111244)
Supplement: Supplementary file 3 [file DataSheet2.xlsx]

## Sheet: Supp File 2 legend
Supplementary Data File 2.
Localization of synapses of neurons upstream of MBON-a1/a2. Using the connectivity widget of CATMAID, individual synapses of neurons upstream of MBON-a1/a2 were identified by their position on the 3D image visualised by CATMAID. Total number of synapses by a given upstream neuron in the calyx are annotated in column C, synapses in other regions than the calyx in column D. Some synapses were not a…

## Sheet: MBON-a1-R_Upstream
Upstream neuron	#Synapses with MBON-a1-R	#Synapses in CA	#Synapses not in CA	Synapse summary	Synapse location	# Synapses in location	Notes
APL-R	14	14	0	14 in CA
KC39	13	12	1	12 in CA, 1 in L1
KC34	12	12	0	12 in CA
OAN-a2	11	11	0	11 in CA			Ladder (olfactory) post.
KC54	11	11	0	11 in CA
KC25	11	11	0	11 in CA
KC77	10	10	0	10 in CA
KC49	10	10	0	10 in CA
KC22	10	10	0	10 in CA
KC96	9	9	0	9 in CA	CA	9
KC86	9	8	1	8 in CA, 1 in PE	CA	8, 1 in PE
KC36	9	9	0	9 in CA	CA	9
KC33	9	7	2	7 in CA, 1 in PE, 1 in L1		7 in CA, 1 in PE, 1 in L1
MBON-a1-L	8	0	8	1 in L2, 2 in CL2, 5 in L1	L1,CL2	1 in L2, 2 in CL2 and 5 in L1
KC48	8	8	0	8 in CA	CA	8
KC27	8	8	0	8 in CA	CA	8
KC12	8	8	0	8 in CA	CA	8
KC95	7	7	0	7 in CA	CA	7
KC91	7	7	0	7 in CA	CA	7
KC2	7	7	0	7 in CA	CA	7
OAN-a1	6	6	0	6 in CA	CA	6	Ladder (olfactory) ant.
KC94	6	6	0	6 in CA	CA	6
KC92	6	6	0	6 in CA	CA	6
KC78	6	6	0	6 in CA	CA	6
KC7	6	6	0	6 in CA	CA	6
KC23	6	6	0	6 in CA	CA	6
KC #0	6	6	0	6 in CA	CA	6
KC76	5	5	0	5 in CA	CA	5
KC65;_42a right	5	5	0	5 in CA	CA	5
KC38	5	5	0	5 in CA	CA	5
KC31	5	5	0	5 in CA	CA	5
KC29	5	5	0	5 in CA	CA	5
KC26	5	5	0	5 in CA	CA	5
KC21	5	5	0	5 in CA	CA	5
KC13	5	5	0	5 in CA	CA	5
KC100	5	5	0	5 in CA	CA	5
MBON-g1-L	4	0	4	4 in CL2
KC84	4	4	0	4 in CA	CA	4
KC66	4	4	0	4 in CA	CA	4
KC40	4	4	0	4 in CA	CA	4
KC4	4	4	0	4 in CA	CA	4
KC37	4	4	0	4 in CA	CA	4
KC28	4	4	0	4 in CA	CA	4
KC24	4	4	0	4 in CA	CA	4
KC20	4	4	0	4 in CA	CA	4
Thermo KC B_left - mbi2 - unknown	3	0	3	3 in CL2	CL2	3
MBON-g2-L	3	0	3	3 in CL2
MBON-a2-R	3	0	3	1 in L2, 2 in CL2
MBE6 right	3	0	3	3 in CL2	CL2	3
MBE13b left	3			missing
KC93	3	3	0	3 in CA	CA	3
KC73	3	3	0	3 in CA	CA	3
KC69 young	3	3	0	3 in CA	CA	3
KC53	3	3	0	3 in CA	CA	3
KC35	3	3	0	3 in CA	CA	3
FB2IN-32-R	3	0	3	2 in CL1, 1 in CL2	2 CL1, 1 CL2
CN-23-R	3	0	3	3 in CL1	CL1	3
TT ; BAmd1 v r _Kathak_left	2	0	2	2 in PE	PE	2
MBON-g2-R	2	0	2	2 in L1
MBON-g1-R	2	0	2	1 in L1, 1 in L2
MBON-b3-R	2	0	2	2 in CL1	CL1	2
MB2IN-122-L	2	0	2	1 in L1, 1 in CL2	1 L1, 1 CL2
MB2IN-120-R	2	0	2	1 in L1, 1 in CL2	1 L1, 1 CL2
KC82	2	2	0	2 in CA	CA	2
KC72	2	2	0	2 in CA	CA	2
KC70	2	2	0	2 in CA	CA	2
KC51	2	2	0	2 in CA	CA	2
KC50	2	2	0	2 in CA	CA	2
KC42	2	2	0	2 in CA	CA	2
KC30	2	2	0	2 in CA	CA	2
KC17	2	2	0	2 in CA	CA	2
KC10	2	2	0	2 in CA	CA	2
DALcl12 v d 5 right	2	0	2	2 in CL2	CL2	2
DALcl12 v d 2 right	2	0	2	2 in CL2	CL2	2
CN-23-L	2	0	2	1 in L1, 1 in CL2	1 L1, 1 CL2
To finish with soma; CP23 v 10 right	1			missing	missing
Thermo KC B_right - mbi2 - unknown	1	0	1	1 in PE	PE
Thermo KC A_Left - Mushroom Body Right	1	0	1	1 in CL2	CL2
Q?; CP23d med of obPl 1 Gap; CP23 d 14_right	1	0	1	1 in L1	L1
non-olfactory PN right	1	1	0	1 in CA	CA
N_left	1			missing	missing
MBON-i1-R	1	0	1	1 in CL1	CL1
MBON-i1-L	1	0	1	1 in CL1	CL1
MBON-a2-L	1	0	1	1 in L2	L2
MBE7a-like left	1	0	1	1 in CL1	CL1
MBE13b right	1			missing	missing
MB2ON-52-R	1	0	1	1 in PE	PE
MB2IN-122-R	1	0	1	1 in CL1	CL1
MB2IN-120-L	1	0	1	1 in CL2	CL2
KC90	1	0	1	1 in CL2	CL2
KC67	1	1	0	1 in CA	CA
KC65;_42a left	1	0	1	1 in CL2	CL2
KC49?	1	0	1	1 in CL2	CL2
KC42	1	0	1	1 in CL2	CL2
KC3	1	1	0	1 in CA	CA
KC22	1	0	1	1 in CL2	CL2
KC15	1	1	0	1 in CA	CA
KC no pair	1	0	1	1 in CL1	CL1
KC no pair	1	0	1	1 in CL2	CL2
FB2IN-32-L	1	0	1	1 in CL2	CL2
FB-14-L	1	0	1	1 in CL2	CL2
DPMpl lat 4 loSMpl_right	1			missing	missing
DPLal A_right	1	0	1	1 in L1	L1
DALcl12 v d 1 right	1	0	1	1 in CL2	CL2
CPa 2 right	1			missing	missing
BN ; DALcm12 L m ant lat 3_left	1	0	1	1 in CL1	CL1
45b PN right	1	1	0	1 in CA
42a PN right	1	1	0	1 in CA
1a PN right	1	1	0	1 in CA
Total:	420	338	74	8 missing

## Sheet: MBON-a2_R_Upstream
Upstream Neuron	#Synapses with MBON-a1-R	#Synapses in CA	#Synapses not in CA	Synapse summary	Synapse location	# Synapses in location	Notes
MBON-g1-L	29	0	29	17 in CL2, 12 in CL1
MBON-g2-L	22	0	22	19 in CL2, 3 in CL1
MBON-g2-R	18	0	18	12 in L2, 6 in L1
KC34	14	10	4	10 in CA, 4 in PE
MBON-g1-R	13	0	13	6 in L1, 7 in L2	L1,L2	6 in L1, 7 in L2
KC86	13	12	1	1 in PE, 12 in CA	1 PE, 12 CA
KC27	12	12	0	12 in CA	12 CA
OAN-a2	11	11	0	11 in CA	11 CA		Ladder (olfactory) post.
KC4	10	10	0	10 in CA	10 CA
OAN-a1	10	10	0	10 in CA	10 CA		Ladder (olfactory) ant.
KC7	9	9	0	9 in CA	9 CA
KC17	9	9	0	9 in CA	9 CA
KC33	9	9	0	9 in CA	9 CA
KC39	9	9	0	9 in CA
KC48	9	9	0	9 in CA	9 CA
APL-R	8	8	0	8 in CA
KC21	8	7	1	7 in CA, 1 in PE	1 PE, 7 CA
KC40	8	8	0	8 in CA	8 CA
KC65;_42a right	8	6	2	2 in PE, 6 in CA	2 PE, 6 CA
KC77	8	8	0	8 in CA	8 CA
KC91	8	8	0	8 in CA	8 CA
KC96	8	6	2	1 in PE, 1 in L2, 6 in CA	1 PE, 1 L2, 6 CA
KC100	8	7	1	7 in CA, 1 in PE	1 PE, 7 CA
KC20	7	7	0	7 in CA	7 CA
KC22	7	7	0	7 in CA	7 CA
KC31	7	7	0	7 in CA	7 CA
KC36	7	7	0	7 in CA	7 CA
KC90	7	6	1	1 in PE, 6 in CA	1 PE, 6 CA
KC92	7	7	0	7 in CA	7 CA
KC24	6	6	0	6 in CA	6 CA
KC26	6	6	0	6 in CA	6 CA
KC35	6	6	0	6 in CA	6 CA
KC54	6	6	0	6 in CA
KC70	6	6	0	6 in CA	6 CA
KC76	6	6	0	6 in CA	6 CA
KC78	6	5	1	1 in PE, 5 in CA	1 PE, 5 CA
KC84	6	6	0	6 in CA	6 CA
KC94	6	5	1	1 in PE, 5 in CA	1 PE, 5 CA
KC95	6	6	0	6 in CA	6 CA
MBON-a2-L	6	0	6	3 in L2, 2 in CL1, 1 in CL2		3 in L2, 2 in CL1, 1 in CL2
KC #0	5	5	0	5 in CA	5 CA
KC10	5	4	1	1 in PE, 4 in CA	1 PE, 4 CA
Thermo KC A_Right - Mushroom Body Left	5	0	5	5 in PE	5 PE
KC23	5	5	0	5 in CA
KC25	5	5	0	5 in CA
KC52	5	5	0	5 in CA	5 CA
KC64	5	5	0	5 in CA	5 CA
KC12	4	4	0	4 in CA	4 CA
KC28	4	4	0	4 in CA	4 CA
KC37	4	4	0	4 in CA	4 CA
KC38	4	4	0	4 in CA	4 CA
KC99	4	4	0	4 in CA	4 CA
KC3	3	3	0	3 in CA	3 CA
KC19	3	3	0	3 in CA	3 CA
KC49	3	3	0	3 in CA	3 CA
KC51	3	3	0	3 in CA	3 CA
MBON-a1-L	3	0	3	1 in CL1, 1 in CL2, 1 in L2
KC66	3	3	0	3 in CA	3 CA
KC67	3	3	0	3 in CA	3 CA
KC69 young	3	3	0	3 in CA	3 CA
KC93	3	2	1	1 in PE, 2 in CA	1 PE, 2 CA
KC73	3	3	0	3 in CA	3 CA
KC5	2	2	0	2 in CA	2 CA
Thermo KC B_right - mbi2 - unknown	2	0	2	2 in PE	2 PE
KC13	2	2	0	2 in CA	2 CA
KC15	2	2	0	2 in CA	2 CA
KC29	2	2	0	2 in CA	2 CA
KC50	2	2	0	2 in CA	2 CA
KC53	2	2	0	2 in CA	2 CA
MBE10a left	2	0	2	2 in PE	2 PE
KC82	2	2	0	2 in CA	2 CA
KC83	2	2	0	2 in CA	2 CA
MBON-a1-R	2	0	2	1 in L2, 1 in CL2
KC97	2	2	0	2 in CA	2 CA
KC1	1	1	0	1 in CA	CA
KC2	1	1	0	1 in CA	CA
MBE13b right	1			missing	missing
MB2IN-122-L	1	0	1	1 in CL1	CL1
FB-14-L	1	0	1	1 in CL2	CL2
94a & 94b PN right	1	1	0	1 in CA	CA
handlebar-like 4 right	1	1	0	1 in CA	CA
83a PN right	1	1	0	1 in CA
63a PN right	1	1	0	1 in CA	CA
45a PN right	1	1	0	1 in CA
Nest_right	1			missing	missing
MBE13b left	1			missing	missing
CZ_left	1	0	1	1 in CL2	CL2
li no way out neuron 10473436	1			missing	missing
49a PN right	1	1	0	1 in CA	CA
DALcl12 v d 5 Left	1	0	1	1 in L1	L1
MB2ON-52-R	1	0	1	1 in PE	PE
MBE10b left	1			missing	missing
MB2IN-120-L	1	0	1	1 in CL2	CL2
fragment	1			missing	missing
Total:	498	368	124	6 missing

## Sheet: MBON-a1-L_Upstream
Upstream neuron	#Synapses with MBON-a1-L	#Synapses in CA	#Synapses not in CA	Synapse summary	Synapse location	# Synapses in location	abbreviations	notes
KC12	11	5	6	5 in CA, 6 in PE	6 PE, 5 CA		CA: calyx	missing: synapse not found in skeleton.
KC no pair	10	10	0	10 in CA	10 CA		PE: pedunculus
APL-L	10	10	0	10 in CA	10 CA		L1, L2: output regions
KC100	10	10	0	10 in CA	10 CA		CL1, L2: output regions in the contralateral side.
KC21	9	8	1	8 in CA, 1 in PE	1 PE, 8 CA
KC no pair	8	3	5	3 in CA, 5 in PE	5 PE, 3 CA
KC65;_42a left	8	5	3	5 in CA, 3 in PE	3 PE, 5 CA
KC no pair	8	7	1	7 in CA, 1 in PE	1 PE, 7 CA
KC no pair	8	8	0	8 in CA	8 CA
KC no pair	7	7	0	7 in CA	7 CA
KC no pair	7	7	0	7 in CA	7 CA
KC no pair	7	6	1	6 in CA, 1 in PE	1 PE, 6 CA
KC no pair	7	7	0	7 in CA	7 CA
KC no pair	7	6	1	6 in CA, 1 in PE	1 PE, 6 CA
KC no pair	7	6	1	6 in CA, 1 in PE	1 PE, 6 CA
KC49?	7	6	1	6 in CA, 1 in PE	1 PE, 6 CA
KC no pair	7	5	2	5 in CA, 2 in PE	2 PE, 5 CA
KC no pair	7	6	1	6 in CA, 1 in PE	1 PE, 6 CA
KC54	6	6	0	6 in CA
Thermo KC A_Left - Mushroom Body Right	6	0	6	6 in PE	6 PE
KC no pair	6	6	0	6 in CA	6 CA
KC no pair	6	6	0	6 in CA	6 CA
KC no pair	6	6	0	6 in CA	6 CA
KC no pair	6	6	0	6 in CA	6 CA
KC no pair	6	6	0	6 in CA	6 CA
KC no pair	6	6	0	6 in CA	6 CA
KC no pair	5	4	1	4 in CA, 1 in PE	4 CA, 1 PE
KC2/24	5	5	0	5 in CA	5 CA
KC no pair	5	4	1	4 in CA, 1 in PE	4 CA, 1 PE
KC no pair	5	5	0	5 in CA	5 CA
KC no pair	5	5	0	5 in CA	5 CA
KC no pair	4	4	0	4 in CA	4 CA
KC no pair	4	4	0	4 in CA	4 CA
Thermo KC B_left - mbi2 - unknown	4	0	4	4 in PE	4 PE
MBON-a1-R	4	0	4	2 in CL1, 1 in CL2, 1 in L1	2CL1, 1 CL2, 1 L1
KC no pair	4	4	0	4 in CA	4 CA
KC82	4	0	4	4 in PE	4 PE
KC no pair	4	4	0	4 in CA	4 CA
KC no pair	4	4	0	4 in CA	4 CA
KC no pair	4	4	0	4 in CA	4 CA
KC67	4	4	0	4 in CA	4 CA
MB2ON-1-R	3	0	3	3 in L2	3 L2
MB2IN-114-R	3	0	3	2 in L2, 1 in CL1	2 L2, 1 CL1
KC no pair	3	3	0	3 in CA	3 CA
KC no pair	3	3	0	3 in CA	3 CA
KC76	3	0	3	3 in CL2	3 CL2
KC no pair	3	3	0	3 in CA	3 CA
KC13	3	0	3	3 in PE	3 PE
KC no pair	3	3	0	3 in CA	3 CA
KC no pair	3	3	0	3 in CA	3 CA
OAN-a1	3	3	0	3 in CA	3 CA			Ladder (olfactory) ant.
OAN-a2	2	2	0	2 in CA	2 CA			Ladder (olfactory) post.
FB-14-R	2	0	2	2 in L2	2 L2
MBON-b3-R	2	0	2	2 in L1	2 L1
FB2IN-32-R	2	0	2	1 in L2, 1 in CL1	1 L2, 1 CL1
LON-KC-R	2	0	2	2 in CL2	2 CL2
KC48	2	0	2	2 in CL2	2 CL2
KC no claws	2	2	0	2 in CA	2 CA
KC no pair	2	2	0	2 in CA	2 CA
KC17	2	1	1	1 in CA, 1 in PE	1 CA, 1 PE
KC no pair	2	2	0	2 in CA	2 CA
MBON-a2-R	2	0	2	2 in L1
KC no claws	2	2	0	2 in CA	2 CA
KC no pair	2	2	0	2 in CA	2 CA
KC14	2	1	1	1 in CA, 1 in PE	1 CA, 1 PE
KC no pair	2	2	0	2 in CA	2 CA
KC no claws	2	2	0	2 in CA	2 CA
KC34	2	0	2	2 in PE
KC no pair	2	2	0	2 in CA	2 CA
MBON-a2-L	2	0	2	1 in L1, 1 in CL2
MB2ON-1-L	2	0	2	2 in L2	2 L2
KC4	1	0	1	1 in CL2	CL2
KC5	1	0	1	1 in CL2	CL2
backwards handlebar left (looks like 35a)	1	1	0	1 in CA	CA
KC no pair	1	1	0	1 in CA	CA
KC11	1	0	1	1 in CL2	CL2
KC13	1	0	1	1 in CL2	CL2
MBON-g1-L	1	0	1	1 in L1
KC16	1	0	1	1 in CL2	CL2
KC20	1	0	1	1 in CL2	CL2
49a PN left	1	1	0	1 in CA
LON-KC-L	1	0	1	1 in PE	PE
MBE13a left	1			missing	missing
KC49	1	0	1	1 in CL2	CL2
TT ; BAmd1 v r _Kathak_right	1	0	1	1 in PE	PE
KC91	1	0	1	1 in CL2	CL2
non-olfactory PN left	1	1	0	1 in CA	CA
KC42	1	1	0	1 in CA	CA
KC100	1	0	1	1 in CL2	CL2
KC no claws	1	1	0	1 in CA	CA
KC no claws	1	1	0	1 in CA	CA
MBE10b right	1	0	1	1 in PE	PE
neuron 16470177	1			missing	missing
CN-23-L	1	0	1	1 in CL1	CL1
KC78?	1	0	1	1 in PE	PE
KC no pair	1	1	0	1 in CA	CA
MBON-b3-L	1	0	1	1 in CL2	CL2
KC90	1	1	0	1 in CA	CA
MB2IN-120-L	1	0	1	1 in CL1	CL1
FB2IN-32-L	1	0	1	1 in CL2	CL2
Total:	357	262	93	2 missing

## Sheet: MBON-a2-L_Upstream
Upstream neuron	#Synapses with MBON-a2-L	#Synapses in CA	#Synapses not in CA	Synapse summary	Synapse location	# Synapses in location	Notes
MBON-g1-L	28	0	28	23 in L2, 5 in L1	23 L2, 5 L1
MBON-g2-R	23	0	23	12 in CL1, 11 in CL2	12 CL1, 11 CL2
MBON-g2-L	17	0	17	14 in L2, 3 in L1	14 L2, 3 L1
KC78?	17	16	1	16 in CA, 1 in PE	1 PE, 16 CA
MBON-g1-R	16	0	16	9 in CL1, 7 in CL2	9 in CL1, 7 in CL2
KC no pair	14	9	5	9 in CA, 5 in PE	5 PE, 9 CA
OAN-a1	14	14	0	14 in CA	14CA		Ladder (olfactory) ant.
Thermo KC B_left - mbi2 - unknown	13	0	13	13 in PE	PE
KC no pair	13	12	1	12 in CA, 1 in PE	1 PE, 12 CA
KC no pair	12	12	0	12 in CA	12 CA
KC65;_42a left	11	9	2	9 in CA, 2 in PE	2 PE, 9 CA
KC no pair	11	10	1	10 in CA, 1 in PE	1 PE, 10 CA
KC42	11	11	0	11 in CA	11 CA
OAN-a2	10	10	0	10 in CA	10 CA		Ladder (olfactory) post.
KC no pair	10	10	0	10 in CA	10CA
KC17	10	9	1	1 in PE, 9 in CA	1 PE, 9 CA
KC no pair	10	8	2	2 in PE, 8 in CA	2 PE, 8 CA
KC49?	10	10	0	10 in CA	10 CA
KC21	9	7	2	2 in PE, 7 in CA	2 PE, 7 CA
KC no pair	9	9	0	9 in CA	9 CA
KC no pair	9	9	0	9 in CA	9 CA
KC82	9	6	3	3 in PE, 6 in CA	3 PE, 6 CA
KC no pair	9	8	1	1 in PE, 8 in CA	1PE, 8 CA
KC no pair	9	9	0	9 in CA	9 CA
KC no pair	8	7	1	1 in PE, 7 in CA	1 PE, 7 CA
KC no pair	8	8	0	8 in CA	8 CA
KC no pair	8	8	0	8 in CA	8 CA
KC no pair	8	8	0	8 in CA	8 CA
KC no pair	8	8	0	8 in CA	8 CA
KC no pair	8	5	3	3 in PE, 5 in CA	3 PE, 5 CA
KC34	8	8	0	8 in CA
KC no pair	8	8	0	8 in CA	8 CA
KC54	7	7	0	7 in CA
Thermo KC A_Left - Mushroom Body Right	7	0	7	7 in PE	7 PE
KC no pair	7	7	0	7 in CA	7 CA
non-olfactory PN left	7	7	0	7 in CA	7 CA
KC no pair	7	7	0	7 in CA	7 CA
KC no pair	7	7	0	7 in CA	7 CA
KC no pair	7	7	0	7 in CA	7 CA
KC no pair	7	7	0	7 in CA	7 CA
KC no pair	7	7	0	7 in CA	7 CA
KC90	7	7	0	7 in CA	7 CA
KC2/24	6	6	0	6 in CA	6 CA
KC no pair	6	6	0	6 in CA	6 CA
MBON-a1-R	6	0	6	5 in L2, 1 in CL2	5 L2, 1 CL2
KC no pair	6	6	0	6 in CA	6 CA
APL-L	6	6	0	6 in CA
KC no pair	6	6	0	6 in CA	6 CA
KC25	6			missing	missing
KC no pair	5	5	0	5 in CA	5 CA
LON-KC-L	5	0	5	4 in PE, 1 in L2	4 PE, 1 L2
KC no pair	5	5	0	5 in CA	5 CA
KC12	5	5	0	5 in CA	5 CA
MBON-a2-R	5	0	5	1 in CL2, 2 in L1, 2 in L2	1 CL2, 2 L1, 2 L2
KC no pair	5	5	0	5 in CA	5 CA
KC no pair	5	5	0	5 in CA	5 CA
KC no pair	4	4	0	4 in CA	4 CA
KC no pair	4	4	0	4 in CA	4 CA
KC no pair	4	4	0	4 in CA	4 CA
KC no pair	4	4	0	4 in CA	4 CA
KC100	4	4	0	4 in CA	4 CA
KC no pair	4	4	0	4 in CA	4 CA
KC no claws	4	4	0	4 in CA	4 CA
KC22	4	4	0	4 in CA	4 CA
KC67	4	4	0	4 in CA	4 CA
MB2IN-120-L	4	0	4	not in CA	no CA
KC no pair	3	3	0	3 in CA	3 CA
KC no pair	3	3	0	3 in CA	3 CA
KC13	3	1	2	2 in PE, 1 in CA	2 PE, 1 CA
KC no pair	3	3	0	3 in CA	3 CA
KC no pair	3	3	0	3 in CA	3 CA
KC no pair	2	2	0	2 in CA	2 CA
KC72	2	0	2	2 in PE	2 PE
MBON-a1-L	2	0	2	2 in L2
KC no pair	2	2	0	2 in CA	2 CA
CZ_right	2	0	2	1 in L2, 1 in CL2	L2, CL2
MB2IN-114-R	1	0	1	1 in CL2	CL2
FB-14-L	1	0	1	1 in L2	L2
13a PN left	1	1	0	1 in CA	CA
22c PN left	1	1	0	1 in CA	CA
KC no claws	1	1	0	1 in CA	CA
MBE10a right	1	0	1	1 in PE	PE
MBE13a left	1			missing	missing
CZ_left	1	0	1	1 in L1	L1
To finish with soma; CP23 v 10 right	1			missing	missing
Gustatory PN left	1	1	0	1 in CA	CA
KC no claws	1	1	0	1 in CA	CA
DALcl12 v d 5 Left	1	0	1	1 in CL1	CL1
MB2ON-254-L	1	0	1	1 in L2	L2
LH bilateral axon 5_left	1	0	1	1 in PE	PE
Nest_left	1	0	1	1 in PE	PE
KC no claws	1	1	0	1 in CA	CA
KC14	1	0	1	1 in PE	PE
KC young no claws	1	1	0	1 in CA	CA
MBE18 left	1	0	1	1 in PE	PE
MBE10b right	1	0	1	1 in PE	PE
KC no pair	1	1	0	1 in CA	CA
KC young no claws	1	1	0	1 in CA	CA
fragment with gap	1			missing	missing
fragment with gap	1			missing	missing
KC no pair	1	1	0	1 in CA	CA
MB2IN-122-R	1	0	1	1 in CL2	CL2
CP23 v s 8 Right	1	0	1	1 in L2	L2
To Finish with soma; CM13 lat 18	1			missing	missing
MBON-a2-L	1	0	1	1 in CL2	CL2
neuron 18840516: cannot connect - locked	1			missing	missing
Total:	610	429	169	12 missing
